# Supplementary material for: Relationship between low-back pain and flexibility in children: A cross-sectional study
Source: PLoS One. 2023 Nov 10;18(11):e0293408. doi: 10.1371/journal.pone.0293408 (PMC10637693; doi:10.1371/journal.pone.0293408)
Supplement: S1 File — (XLSX) [file pone.0293408.s001.xlsx]

## Sheet: S1_File
ID	Sex(male = 1 female = 0)	Low back pain (with low back pain = 1 without low back pain = 0)	Age (years)	Height (cm)	Weight (kg)	BMI	Physical activity time (h)	Screen time per day (h)	Sleep time per day (h)	Visual analog scale (cm)	Fingertip-to-floor distance (cm)	Back muscle strength (kg)	Back muscle strength (kg/kg)	Pelvic tilt during gait (degree)
L1	0	0	9	128	25.9	15.8081	5	1	9	0	11.2	35.25	1.361	12.9564
L2	0	0	9	132.3	29.2	16.6826	12	1	8	0	4.7	21.95	0.751712	17.5036
L3	0	0	9	135.3	26.2	14.3122	12	1	9	0	14.7	34.25	1.30725	16.258
L4	1	0	9	135.5	28.7	15.6316	7	2	9	0	3.9	39	1.35889	12.6885
L5	0	0	10	137.9	28	14.7241	20	0.5	8	0	14.6	32.5	1.16071	18.5984
L6	1	0	11	147	37.1	17.1688	6	2	9	0	5.9	43.5	1.17251	9.40028
L7	0	0	9	122.8	24.7	16.3795	11	1	9	0	14	20	0.809717	20.5492
L8	0	0	9	125.3	22.4	14.2674	3	1	8	0	12	23	1.02679	21.4401
L9	0	0	9	127.6	27.1	16.6444	0	3	9	0	15.3	25.75	0.950185	13.7931
L10	0	0	9	136.6	32.7	17.5245	0	0.5	8.5	0	16.8	20.5	0.626911	19.9444
L11	1	0	10	140.9	33.5	16.8742	6	1	8	0	0.9	38.75	1.15672	10.1055
L12	1	0	10	138.5	31.7	16.5257	14	0.5	9	0	-3	25.25	0.79653	12.7656
L13	1	0	10	145.5	42.7	20.1698	9	2	9	0	4.3	37	0.866511	13.3125
L14	0	0	10	130.7	30.5	17.8545	2	2	8	0	1.4	25.75	0.844262	18.689
L15	0	0	11	140.8	31.5	15.8893	12	1	8.5	0	11.1	33.3	1.05714	11.8097
L16	0	0	10	146.1	26.3	12.3213	0	1	8	0	12.3	25.25	0.960076	15.2804
L17	0	0	10	143	32	15.6487	1	3	8	2	7.2	35	1.09375	12.0029
L18	0	0	9	147.6	34.6	15.8819	0	2	9	0	1.3	35.25	1.01879	12.4845
L19	1	0	9	130	23.9	14.142	6	0.5	9	0	9.3	24.25	1.01464	22.7296
L20	1	0	9	131.9	25.4	14.5997	4	1.5	9	0	-2	25.5	1.00394	14.7111
L21	0	0	9	134.9	30.4	16.7051	20	1	8.5	0	2.3	25.25	0.830592	11.6943
L22	0	0	11	142.2	32	15.8253	10	2	9	0	5.4	43.5	1.35938	19.853
L23	0	0	11	147.2	35.6	16.4299	10	2	9	0	-2.7	29.75	0.835674	18.6204
L24	1	0	10	142.7	30.3	14.8797	5	1.5	9	0	7.7	43.5	1.43564	13.7639
L25	0	0	10	135.6	30.3	16.4787	7	0.5	8	0	7.7	22.25	0.734323	18.667
L26	0	0	10	135.9	27.6	14.9441	3	2	8.5	0	12.5	35	1.26812	9.38287
L27	1	0	10	137.8	33.4	17.5893	13	1	9.5	0	4.4	29.5	0.883234	19.6183
L28	0	0	10	125.9	24.4	15.3935	13	2	8	0	10.1	25.5	1.04508	15.3923
L29	0	0	11	141.5	29.3	14.6337	15	1	9	0	0.1	26.5	0.904437	11.0327
L30	0	0	11	153.1	35.8	15.2733	3	2	8	0	19.1	36.2	1.01117	21.309
L31	1	0	9	131.2	24	13.9426	7	1.5	8.5	0	4	28	1.16667	18.402
L32	1	0	9	134.6	31.3	17.2764	5	2	7	0	7.9	46	1.46965	21.4445
L33	0	0	9	123.9	27.9	18.1745	7	2	8	0	13.7	42	1.50538	6.38718
L34	1	0	12	154.5	39.7	16.6316	7	3	8	0	0.7	48.5	1.22166	16.7082
L35	1	0	11	142.5	31.4	15.4632	13	1	8.5	0	1.9	34.9	1.11146	18.8656
L36	0	0	12	144.1	30.9	14.8809	13	1	9	0	2.3	39.75	1.28641	16.503
L37	0	0	12	147.2	29.4	13.5685	8	1	8	0	18.1	36.25	1.23299	13.1951
L38	0	0	11	147.3	31.1	14.3336	10	1.5	8	0	-3	33	1.06109	10.0687
L39	1	0	12	143.8	34.2	16.539	20	1	7.5	0	-8.9	32.75	0.957602	13.0735
L40	1	0	12	158.2	43.6	17.421	3	9	9	0	6	54	1.23853	15.5887
L41	1	0	11	156.9	59.6	24.2103	14	0	8	0	0.7	64.25	1.07802	15.2173
L42	0	1	11	147.8	38.4	17.5785	2.1	1.5	6	4	17.1	43.75	1.13932	17.2604
L43	0	0	11	141.2	32	16.0502	3.5	0.5	9	0	13.6	50.5	1.57812	17.64
L44	1	0	11	143.2	36.9	17.9945	8	2	8	2	-5.6	41.5	1.12466	17.7264
L45	1	0	11	143	31.8	15.5509	2.83333	2	8	0	15	42	1.32075	11.5459
L46	1	0	8	129.3	24.2	14.475	9	1	9	0	6.8	24.25	1.00207	14.1033
L47	0	0	12	150.3	39.6	17.5298	7	3	8	0	9.9	43.5	1.09848	14.5691
L48	0	0	11	150.2	45.8	20.3014	2.5	4	9	0	18.4	48.5	1.05895	14.0005
L49	0	0	12	142.5	33.2	16.3496	14	1	8	0	20.1	40.5	1.21988	12.2492
L50	1	0	11	153.2	36.9	15.722	8	0.5	8.5	0	8.8	54.25	1.47019	14.7443
L51	0	0	12	156.5	44.3	18.0874	4.5	2	7	0	26.2	69	1.55756	20.9141
L52	0	0	12	152.2	44.6	19.2533	0	1	8.5	0	5.9	44	0.986547	24.1827
L53	0	0	12	149.5	35.2	15.7493	8.33333	1	8	2	6.1	40	1.13636	17.092
L54	1	1	12	147	37	17.1225	1.5	1	9	3	11	47.25	1.27703	17.1994
L55	1	1	8	124.4	20.9	13.5053	12	2	9	3	4.6	26.5	1.26794	16.5109
L56	0	0	8	126.4	22.9	14.3331	4.5	1	9	0	2.2	30.15	1.31659	18.45
L57	0	0	12	154.4	51.9	21.7707	14	0.5	8.5	2	17	72	1.38728	11.3311
L58	1	0	12	144.1	32.7	15.7478	7	1.5	9.5	0	-6.8	55.5	1.69725	10.2668
L59	1	0	8	128.3	25.2	15.309	0	2	8.5	0	10.9	49.25	1.95437	13.8799
L60	1	0	7	121.6	21.3	14.405	3	1	9	0	-11.6	24	1.12676	10.2691
L61	0	0	8	121.1	23.8	16.2289	2.5	2	8.5	0	10.5	22.75	0.955882	20.4576
L62	0	0	8	127.7	27.3	16.741	4	1	9	0	5.3	30	1.0989	16.65
L63	0	0	7	127	23.7	14.694	8	1	9	0	13.5	30.4	1.2827	8.34504
L64	1	0	8	116.1	18.9	14.0216	0	2.5	8	2	5.5	23.5	1.24339	16.8015
L65	1	1	8	125.2	24	15.311	1.5	2	9	3	9.3	21.5	0.895833	16.3417
L66	0	0	8	121.8	19.9	13.414	1	0.5	10	0	8.9	21	1.05528	11.7808
L67	1	0	8	130.7	37.6	22.0108	1.5	4	8	0	4.7	21.75	0.578457	18.1441
L68	1	0	7	124	20.6	13.3975	9.5	2	9.5	0	2.4	27.5	1.33495	15.6413
L69	0	0	7	127.1	25.8	15.9709	0	3	9	0	-2.7	22.5	0.872093	20.2026
L70	1	0	8	120.4	21	14.4866	7	2	10	0	2.6	31.5	1.5	12.9192
L71	0	1	8	115.6	20.2	15.116	7	2	9	10	-3.6	24.75	1.22525	10.72
L72	1	0	7	124.2	24.5	15.8826	2	1	9	0	1.1	44	1.79592	17.9329
L73	1	0	8	118.7	20.9	14.8335	10	2	10	0	-4.9	35.5	1.69856	17.9058
L74	1	0	7	121.7	20.9	14.1112	7	0.5	10	1	10.1	23.75	1.13636	12.4451
L75	0	0	9	128.5	21.9	13.2629	7	0.5	10	0	12.1	22.5	1.0274	18.1287
L76	1	1	8	122	21.6	14.5122	8.5	1	9	3	1.2	21.75	1.00694	12.377
L77	0	0	8	135	38	20.8505	3.5	2	9	0	-10.3	29	0.763158	18.1854
L78	0	0	8	135.4	36.3	19.8002	3.5	2	9	0	-8.1	33.25	0.915978	15.9718
L79	0	0	9	120.4	20.9	14.4176	5.5	1.5	9	0	19.4	37	1.77033	20.3672
L80	1	1	9	132.2	27.1	15.5062	7	1	9	4	5.9	33.25	1.22694	18.9193
L81	0	0	8	125.5	24.9	15.8093	8.5	2	9	0	3.4	20	0.803213	19.5704
L82	0	0	9	128.3	27.2	16.524	3	1	9	2	7.1	27.75	1.02022	22.148
L83	0	0	7	123.2	20.4	13.4403	0	3	8	0	2.5	20.75	1.01716	22.3882
L84	0	0	7	117.1	17.8	12.9809	7	1	9	0	6.5	25	1.40449	21.8003
L85	0	0	6	116.3	22.6	16.7089	3.5	2	10	2	7.2	22	0.973451	20.756
L86	1	0	7	116.6	20.2	14.8578	2	1.5	10	2	0.4	23.75	1.17574	19.691
L87	0	1	9	126.5	25.8	16.1227	9.5	1	8.5	4	11.1	30.75	1.19186	30.2536
L88	1	0	9	132.4	24.1	13.748	3.75	2	8	0	7.7	37.25	1.54564	7.30237
L89	1	1	9	133	30.1	17.0162	1.5	2	9	6	6.2	37.75	1.25415	14.9044
L90	1	0	8	131.7	23.1	13.318	5	2	9	0	-2.2	21.25	0.919913	10.8067
L91	1	1	7	119.7	21.7	15.1451	1.5	1.5	9	3.8	0.7	24.75	1.14055	19.8226
L92	1	1	9	127.9	24.4	14.9159	10	1	8	3	3.1	29.5	1.20902	9.54976
L93	1	0	7	117.7	21.6	15.592	10	2	9.5	0	3.8	41.75	1.93287	4.88312
L94	1	1	7	127	21.6	13.392	5	2	10	5	-1.2	28	1.2963	13.8159
L95	1	0	9	131.1	22	12.8002	3	1	9	0	0.6	20.5	0.931818	10.0994
L96	1	0	7	125.7	26.2	16.5818	2.5	1	9	0	14.3	40.75	1.55534	16.2356
L97	0	0	7	118.4	19	13.5535	0	1	8	0	1.9	21.75	1.14474	11.8756
L98	0	0	8	125.4	21.5	13.6724	1.498	1	8	0	9.8	36	1.67442	18.4465
L99	0	0	9	128.3	24.9	15.1268	1	1.5	8.5	0	7.9	31.7	1.27309	13.5609
L100	1	0	9	137.3	32.9	17.4524	4	2.5	9	0	3	34	1.03343	17.0878
L101	0	0	8	128.9	24.9	14.9863	5.5	1	9	0	8	22.5	0.903614	16.2167
L102	0	0	9	144.4	31.4	15.059	1.5	2	9	0	8.1	25.75	0.820064	18.9785
L103	1	0	8	135.6	31.5	17.1313	7.5	2	9	0	6.8	50	1.5873	14.3517
L104	0	0	7	121.5	21.9	14.8351	7	1	9.5	0	13.6	21.5	0.981735	13.913
L105	0	0	9	120.1	21	14.5591	2	1	9	0	-1	29.5	1.40476	15.1479
L106	1	1	9	128.2	26.4	16.063	5	5	9	3	-10.6	25	0.94697	14.7422
L107	0	0	7	122.2	20.4	13.6612	3.5	1.5	9.5	2	8.7	22.25	1.09069	13.558
L108	1	0	7	124.4	24.1	15.5731	0	1.5	9	0	3	24	0.995851	17.6281
L109	1	0	7	115.8	24.3	18.1213	0	2	9	0	5.9	30.5	1.25514	17.766
L110	0	0	9	148.7	37.8	17.095	8	7	8.5	0	-2	29	0.767196	14.4626
L111	1	0	7	115.2	19.1	14.3922	10.3333	1.5	9.5	1	8	22.75	1.1911	9.83734
L112	1	0	7	129	27.2	16.3452	3.5	3	9	2	2.2	29.5	1.08456	12.188
L113	1	0	11	139.9	32.6	16.6564	7.5	2	8	0	7.2	43	1.31902	17.0401
L114	0	0	10	134.6	31.3	17.2764	5	2	8	0	9.6	43	1.3738	18.7247
L115	1	1	11	131.7	26.6	15.3359	7	1	9.5	3	-8	38.5	1.44737	17.8871
L116	0	0	10	129.9	25.3	14.9935	4	1	9	0	1.8	23.5	0.928854	18.3194
L117	1	0	11	150.7	46.3	20.3871	11.1667	4	8	0	-7.6	27.5	0.593952	7.35601
L118	1	0	11	142.2	35.4	17.5067	10	1.5	8.5	0	-3.1	36.5	1.03107	19.0167
L119	1	0	10	148.3	37.9	17.2328	6	0.5	9	0	-2.2	36.5	0.963061	14.1625
L120	1	0	7	127.7	25	15.3306	7	1	9	0	5.4	33	1.32	10.7145
L121	0	0	11	143.3	38.4	18.6999	4	1	9	0	17.9	47	1.22396	15.2005
L122	0	0	11	147.5	37.7	17.3284	14	1	9	0	2.7	36.25	0.961538	14.2179
L123	1	0	10	137.7	33.2	17.5094	7	7	8	0	1.8	48.5	1.46084	18.2133
L124	0	0	10	134.9	30.4	16.7051	10.5	3	8.5	0	2.3	36.25	1.19243	19.1751
L125	0	0	12	139.2	30.2	15.5858	2.5	1.5	9	0	6.3	51.75	1.71358	13.9068
L126	0	0	11	132.4	36.2	20.6506	7	2	8	0	0.7	39.25	1.08425	17.16
L127	0	0	11	136.4	28.3	15.211	11.5	0.5	8	0	9.8	49	1.73145	16.6506
L128	1	0	10	139	29.9	15.4754	14	1	9	0	1.5	47.5	1.58863	15.7855
L129	1	1	10	141.7	31.7	15.7877	9	0	8	3.5	12.7	64.5	2.0347	21.6726
L130	0	0	11	153.3	47.7	20.2971	7.5	3	8	0	13.2	52.25	1.09539	16.5621
L131	1	0	11	143.5	33.1	16.074	9.5	1	9	0	0.2	43	1.29909	19.1463
L132	1	0	10	135.6	27.9	15.1735	20	2	8	1	4.3	50	1.79211	9.42942
L133	1	0	11	145.1	30.6	14.534	8	2	8	0	8.1	40.25	1.31536	16.1009
L134	1	0	12	150.2	36.3	16.0904	2.33333	1	9	0	11	35.5	0.977961	11.4379
L135	0	0	10	129.4	24	14.3332	4	1	8	0	8.4	28	1.16667	18.9343
L136	1	0	10	143.1	31.8	15.5292	7	2	8.5	1	13.2	45.25	1.42296	11.4721
L137	0	1	10	132.3	28.8	16.454	5	3	9	3	6.1	30.25	1.05035	14.6497
L138	0	0	10	144.9	45.1	21.4803	18	2	8	0	3.7	44.25	0.981153	18.5678
L139	0	0	12	150.3	37.4	16.5559	9	2	8	0	6.9	52.75	1.41043	11.851
L140	0	0	11	147.8	34.9	15.9763	7.33333	0.5	8	0	2.3	27.75	0.795129	15.0433
L141	1	0	11	138.6	44.7	23.2692	9.33333	1	9	0	-11.7	27.5	0.615213	13.4728
L142	1	0	10	140.5	39.4	19.9592	0	2	9	0	6.1	42	1.06599	14.0692
L143	0	0	11	157.9	41.6	16.6851	10	1	7	0	0.7	44.25	1.0637	4.28847
L144	0	0	11	135.1	29.1	15.9434	6.5	1	8	0	6.1	32.25	1.10825	15.3693
L145	0	0	10	141.7	32.1	15.9869	10.5	1	8.5	0	16.2	37.75	1.17601	10.8771
L146	0	0	11	162.3	44.2	16.7797	10	2	9	0	18.3	46.25	1.04638	16.8614
L147	1	0	6	125.4	21.1	13.418	4	1	10	0	9.7	20.75	0.983412	15.8057
L148	0	0	7	120.9	21.8	14.9143	1	1	8	0	5.3	31.25	1.43349	5.9972
L149	0	0	6	114.3	17.9	13.7013	3	1	10	0	15.7	23.75	1.32682	14.4742
L150	0	0	6	108.9	16.6	13.9976	2	0.5	10	0	8.7	36	2.16867	22.5255
L151	1	0	6	113.1	16.8	13.1336	5	2	9	0	5.2	24.5	1.45833	13.2693
L152	1	0	6	110.1	18.4	15.179	2.5	1	9	0	7.2	27.25	1.48098	6.60196
L153	1	0	9	140.1	39.8	20.2771	6.83	1	8	0	7.7	42.5	1.06784	17.9481
L154	0	1	10	138	31.6	16.5932	1	3	8	4	-2.7	29	0.917722	10.9852
L155	0	0	10	127.1	23.5	14.5471	8.33333	1.5	9	0	9.9	29	1.23404	20.3369
L156	0	0	9	136.2	33.2	17.8971	15.3333	3	8	0	0.7	36.5	1.0994	12.63
L157	1	0	6	116.2	18.8	13.9234	0.5	3	9	2	5.5	21	1.11702	12.7592
L158	0	0	9	130.1	25.4	15.0065	7	1.5	9	0	10.5	35.75	1.40748	18.3055
L159	0	0	6	108.8	17.1	14.4457	3.5	1	9.5	0	9.1	23	1.34503	13.6325
L160	1	0	6	112.2	20.2	16.046	1.5	2	9	0	-9.1	21.75	1.07673	15.9137
L161	1	0	10	135.9	34.5	18.6801	11.3	1	9	0	-2.4	29.75	0.862319	15.1814
L162	0	1	9	134.4	34.3	18.9887	8	2	9	5	-6.2	20.5	0.597668	22.3938
L163	0	0	10	138.6	25.8	13.4305	4	2	9	0	3.5	30	1.16279	14.7409
L164	1	1	9	136.8	33.4	17.8474	2.66667	3	9	3	2	46	1.37725	15.8726
L165	1	1	9	129	24.8	14.903	1	2	9	5	-2.9	32.5	1.31048	14.3251
L166	0	1	7	127.2	28	17.3055	3.5	2	9.5	7	11.2	24.75	0.883929	13.572
L167	0	0	9	123.1	25.8	17.0256	3.3	1	8.5	0	5.4	22.5	0.872093	17.7789
L168	1	0	9	137.2	27.8	14.7685	13.5	2	8	2	-3.2	23	0.827338	16.0807
L169	0	0	10	140.5	31.2	15.8053	1	2	9	0	7.8	48	1.53846	22.1205
L170	0	0	9	140.8	31.3	15.7884	0	2	8	0	14.8	39	1.24601	14.0998
L171	0	0	9	133.3	31.2	17.5588	3.08333	2	9	0	4.7	22	0.705128	16.0031
L172	1	0	9	133.8	35.3	19.718	4	1.5	7	0	4.6	31.5	0.892351	16.3597
L173	1	1	9	131.7	25.6	14.7594	7.5	0.5	9	4	1	28.25	1.10352	15.5789
L174	0	0	9	138.1	29	15.2058	4	2	8	2	10.8	21	0.724138	13.2338
L175	0	0	7	122.6	26.1	17.3644	2	2	9	0	12	26.75	1.0249	18.5044
L176	1	0	9	131.3	29.2	16.9377	10.5	2	9.5	0	8.1	35.75	1.22432	19.3457
L177	1	0	10	134.9	31.3	17.1997	18	1	9	0	4.3	39.25	1.25399	21.018
L178	1	0	10	130	23.6	13.9645	3	1	9	0	5.3	26.25	1.11229	19.9152
L179	1	0	9	141.1	27.8	13.9634	3	1.5	9.5	0	-4.5	43.25	1.55576	12.3281
L180	1	1	10	137.3	30.3	16.0732	3	2	9	3	-4.9	29.25	0.965347	13.3327
L181	1	0	6	111.1	18.9	15.3121	4	1.5	9.5	0	-0.3	25	1.32275	17.6072
L182	0	0	10	137.8	28.1	14.7982	6.83	1	7	0	3.5	42	1.49466	14.7973
L183	0	0	9	131.6	29.3	16.9183	4	0.5	9	0	6.5	34.5	1.17747	11.5878
L184	0	0	10	137.8	29.5	15.5354	4	1	9	0	10.7	44	1.49153	19.7408
L185	0	0	8	118.2	24.1	17.2497	6.5	0	9	0	6.2	36.5	1.51452	16.6601
L186	1	0	9	129.7	32	19.0226	6.5	0.5	8.5	0	7.4	31	0.96875	14.4261
L187	0	0	7	121.6	21.9	14.8107	1	2	8	1	5	33.75	1.5411	20.2665
L188	1	1	8	134.1	26.1	14.5139	3.5	2	9	8	2.7	41.5	1.59004	17.0393
L189	0	0	8	127.8	25.2	15.429	3	2	9.5	0	5.7	34.75	1.37897	16.8704
L190	0	0	8	123.5	20.8	13.6373	5.5	1	10	0	0.7	26	1.25	18.9416
L191	1	0	8	128.2	23.8	14.4811	2.5	3	9	0	-3.6	25.25	1.06092	23.3688
L192	0	0	9	139.7	32.5	16.6529	12	2	8	0	4.4	39.8	1.22462	18.721
L193	0	0	9	136	43.6	23.5727	8	1.5	9	0	5.3	50	1.14679	17.0264
L194	0	0	9	129	25.8	15.5039	9.5	1	9	0	7.8	23.25	0.901163	22.1818
L195	1	0	8	127.1	24.3	15.0423	5	1	9	0	5.8	26	1.06996	7.45769
L196	1	0	8	129.3	23.6	14.1161	2	2	9	0	9.1	30	1.27119	13.8793
L197	1	0	7	115.9	18.8	13.9956	1	4	8.5	2	-4	22.25	1.18351	12.8295
L198	0	0	8	123.6	22.6	14.7935	4	1.5	9	0	9	29.5	1.30531	20.5774
L199	1	0	9	122.8	21	13.9259	4	2	9	0	1	21	1	13.0231
L200	1	0	9	142.6	39.7	19.5232	4	2	9	0	-4.2	33.75	0.850126	14.1251
L201	1	0	9	130.9	24	14.0066	2	1.5	8.5	0	0.7	32.25	1.34375	20.3631
L202	0	0	8	134	26.7	14.8697	14.5	0.5	8	0	14.9	36	1.34831	15.8173
L203	1	0	10	137.7	31.3	16.5073	15.5	2	8	0	-1.8	49	1.5655	16.9347
L204	1	1	8	134.5	35.3	19.5133	21	3.5	9	4.1	-5.1	33	0.934844	13.4416
L205	1	0	9	135	34.4	18.8752	3	3.5	8	0	-3.1	24.25	0.704942	12.2717
L206	1	0	8	125.9	27.1	17.0969	9	6	8	0	-1.7	29	1.07011	10.3294
L207	1	0	9	130.3	25.2	14.8427	6	2	9	0	1.2	26	1.03175	12.7559
L208	0	0	8	124.3	22.8	14.7568	2	1	9	0	5	21.75	0.953947	23.7063
L209	1	0	8	131.4	30.5	17.6648	3	2	8	0	-3.8	29.75	0.97541	19.9944
L210	0	0	9	125.4	23.8	15.135	1	2	9	2	3	28.5	1.19748	12.0582
L211	1	0	9	140.5	32.9	16.6665	5	1	9	0	2.5	46.5	1.41337	8.16597
L212	1	0	9	129	44.3	26.621	1	3	8	2	5.2	30	0.677201	20.9724
L213	1	0	9	128.1	25.1	15.2959	12	1	9	0	9.9	26.5	1.05578	13.6699
L214	0	0	8	128.5	25.1	15.2008	1	1	9	0	6.4	39.75	1.58367	11.1507
L215	0	0	8	120.8	26	17.8172	3	3	9	1.5	14.5	52.75	2.02885	19.5018
L216	0	1	8	124.9	25.3	16.2179	2	2	9.5	3.4	-4.6	31	1.2253	15.0356
L217	0	0	8	128.1	23.9	14.5646	1	1	9	2	-2.7	23.5	0.983264	20.6038
L218	0	0	9	123.2	23	15.1533	6	1	9	0	-0.4	24.5	1.06522	18.3354
L219	0	0	8	129.7	25.9	15.3964	3	2	9	0	2	27.75	1.07143	17.7152
L220	0	0	9	130.1	25.4	15.0065	1.25	2.75	7.5	0	9.4	22.25	0.875984	15.0606
L221	0	0	8	126.3	26.1	16.3619	2	1	8.5	0	-4.3	23	0.881226	10.8533
L222	1	0	6	116.7	18.3	13.4372	0	1	9	0	0.3	21.75	1.18852	7.50626
L223	1	0	7	118.6	17.9	12.7258	5	2	9	0	2.8	21	1.17318	13.9444
L224	1	0	6	110.1	16.3	13.4466	4	2.5	9	0	4.9	28	1.71779	13.3474
L225	1	0	7	120.3	17.7	12.2304	3	2	10	1.8	1.4	21.25	1.20056	8.09338
L226	1	0	7	115.3	19	14.2921	11	2	9.5	0	2.4	23.5	1.23684	10.8819
L227	0	0	7	125.1	23.2	14.8243	7	2	9	0	3.8	24.5	1.05603	15.1909
L228	0	0	6	120	21.4	14.8611	5	2	8.5	0	-2.6	22.25	1.03972	10.82
L229	1	1	7	110.7	18.1	14.7701	2	2	9	4.2	4.3	27	1.49171	18.1773
L230	1	0	6	123	19.8	13.0874	0	2	9	0	1.2	22.2	1.12121	16.7634
L231	0	0	6	116.3	25.2	18.6312	2	3	10	0	10.7	21.25	0.843254	17.277
L232	0	0	6	121.9	24.5	16.4876	4	1.5	10	0	15.2	21.5	0.877551	19.5832
L233	0	0	6	129.6	27.5	16.3728	1.75	2	10	0	16.9	25.25	0.918182	22.5891
L234	1	0	6	124.9	21.5	13.782	5	2	9	0	1.4	23.25	1.0814	19.6163
L235	0	0	6	119.1	23.5	16.567	3	1	9.5	0	0.7	30	1.2766	18.945
L236	1	0	6	117.2	26.6	19.3654	4.5	3	10	0	5.8	26	0.977444	15.2299
L237	0	0	7	111	19	15.4208	3.83333	3	9	0	18.2	20	1.05263	16.8033
L238	0	0	6	128.2	22.9	13.9335	7	1	8	0	7.4	25	1.0917	7.88347
L239	0	0	7	116.3	22.9	16.9307	2	1	10	0	11.7	27	1.17904	17.0424
L240	0	0	7	128.5	32	19.3796	4	3	9	0	-0.8	27.5	0.859375	26.6393
L241	1	0	6	121	20.8	14.2067	3.5	2	9	0	-0.9	22.75	1.09375	12.9234
L242	0	0	7	116.6	26	19.1239	3	2	8	0	8.1	27.75	1.06731	22.0072
L243	0	0	7	119.7	22.3	15.5638	2	1	9	0	15.9	20.5	0.919283	10.4185
L244	0	0	7	114.9	21.4	16.2097	5	2	8.5	0	7.7	30.25	1.41355	17.8953
L245	1	0	7	116.3	19.6	14.4909	12	0.5	10	0	4.3	29.75	1.51786	18.1096
L246	0	0	6	110.9	16.2	13.172	4	1	9	0	3.5	20	1.23457	12.5594
L247	0	0	7	127.3	21.9	13.5141	2.75	0	9	0	14.8	27.5	1.25571	15.7176
L248	1	0	7	123	23.9	15.7975	7.5	2	8	0	4.9	25.5	1.06695	9.46847
L249	1	0	7	113.3	19.8	15.4243	3.5	1	9.5	0	-1.5	28	1.41414	16.344
L250	1	0	7	120.1	23	15.9456	4	2	10	1	-6.9	22	0.956522	10.7587
L251	1	0	7	122.4	25.2	16.8205	10	1	8	0	-3.3	32	1.26984	17.3818
L252	1	0	6	115.9	20.6	15.3356	5	2	9.5	0	9.1	27.5	1.33495	22.1984
L253	1	0	7	132.5	30.4	17.3158	6	2	9	0	4.7	29	0.953947	16.2383
L254	0	0	7	117.9	21	15.1075	1	2	9	0	10.5	26.75	1.27381	19.5355
L255	0	0	7	119.2	20.7	14.5686	9	1	10	0	1	27.25	1.31643	17.569
L256	0	1	7	134.3	25.1	13.9162	2	2	9	3.9	3.9	31.5	1.25498	16.2798
L257	0	0	6	119.2	19.5	13.724	5	1.5	11	0	5.8	37.75	1.9359	21.8906
L258	1	0	7	120.7	21.6	14.8265	8.5	3	9	0	3.4	20	0.925926	18.5532
L259	1	0	6	116.5	21.6	15.9148	6	2	8	0	7.4	30.25	1.40046	15.6512
L260	0	0	6	113.7	17.8	13.7689	2	1	9	0	2.2	20	1.1236	21.8476
L261	1	0	12	132.5	35.6	20.2777	3.33333	3	8	0	12.8	52	1.46067	18.5448
L262	0	0	12	152.2	39.4	17.0085	0	5.5	8	0	-10.7	42.5	1.07868	13.8701
L263	0	0	12	156.5	46.7	19.0673	0	3	7	0	21.8	53	1.1349	16.2823
L264	0	0	12	152.2	44.1	19.0375	1	2	8	2	-6.2	44.25	1.0034	13.0867
L265	1	0	11	138.2	33.4	17.4876	0	0	8	0	7.1	41.5	1.24251	14.1322
L266	1	0	12	151.4	42.1	18.3667	11	0.5	9.5	0	1.7	41.5	0.985748	14.9627
L267	0	0	12	142.8	41.8	20.4984	0	2	8	0	1.3	47.25	1.13038	13.3375
L268	1	0	12	149	37	16.6659	6	3.5	8	0	-1	45	1.21622	15.295
L269	1	0	12	148.4	61.9	28.1075	12.5	2	7	0	3.8	54.25	0.876414	15.5231
L270	0	0	12	152.7	34.3	14.7101	1.25	4.14	8	0	13.7	32	0.932945	16.6235
L271	0	1	12	158.7	43	17.0732	0	3	8.5	3	10.1	57	1.32558	14.755
L272	1	0	12	147.7	36.9	16.9147	2.5	1	8	2	-12.9	39.75	1.07724	11.2575
L273	1	0	12	154.8	53.3	22.2426	3	2	7	0	8.3	47.75	0.895872	18.1738
L274	0	0	10	142.1	39.2	19.4132	6.5	0	9	0	-0.4	25.05	0.639031	24.8793
L275	0	0	10	144.5	31.8	15.2297	7	1	8.5	0	0.9	47	1.47799	15.5248
L276	0	0	10	139.4	29.2	15.0265	15	2	7	0	13.2	32	1.09589	24.7813
L277	1	0	6	113.4	18.5	14.3862	5.5	1	10	0	3.9	20.25	1.09459	8.29926
L278	0	0	11	133.1	30.4	17.16	3	2	9	0	6.9	28.25	0.929276	18.9675
L279	1	0	7	121.6	26.9	18.1922	1.25	1	9	0	6	32.75	1.21747	19.512
L280	0	0	10	140.7	29.9	15.1037	9.5	4	9	0	-0.3	29.25	0.978261	17.2966
L281	0	0	7	128.5	27.3	16.5332	1	1	9	0	4.3	24.75	0.906593	24.2666
L282	0	0	6	126.8	24.9	15.4868	7	2	9	0	9	25.25	1.01406	25.1582
L283	1	0	6	119.5	21.2	14.8457	4.5	2	9	0	-5.9	25.5	1.20283	12.4119
L284	0	0	7	112.1	19	15.1197	3.83333	2	9.5	0	13.9	29	1.52632	21.4095
L285	1	0	7	128.9	34.1	20.5234	6	1	9	0	4.4	33	0.967742	15.0173
L286	1	0	7	114.6	17.9	13.6296	2	1.5	9.5	0	5.6	21.75	1.21508	17.645
L287	1	0	6	117.1	21.8	15.898	1.5	2	8	0	1.7	25.25	1.15826	16.7205
L288	1	0	6	121.8	24.2	16.3125	3.5	0.5	9	0	5.6	35	1.44628	13.2114
L289	1	0	7	115.1	20.1	15.1721	1	2	9	0	4.3	21.75	1.08209	12.6404
L290	1	0	7	115.6	21	15.7146	3	0.5	10	0	8.6	23.5	1.11905	14.7291
L291	0	0	7	111.6	18	14.4525	3	0.5	9.5	1	6.2	20.25	1.125	13.7
L292	1	0	7	119.6	19.6	13.7023	1.33333	2	9.5	0	-4.8	22.5	1.14796	16.0708
L293	0	0	7	116.9	20.8	15.2207	2.5	1	8.5	0	6.6	27.25	1.3101	11.9086
L294	0	0	7	119.8	23.4	16.3043	4.83333	2.5	9.5	0	1.6	21.25	0.90812	18.2763
L295	1	0	7	123	27.4	18.1109	0	2	10	0	0.9	26.25	0.958029	19.0321
L296	0	0	6	116.5	20.9	15.3991	3	0	9.5	1	7.2	22	1.05263	17.8243
L297	0	0	12	151.2	37.4	16.3594	2	2	8	0	0.7	39.25	1.04947	19.1482
L298	0	0	11	147.5	45.6	20.9595	1.5	2	8	0	5.5	39.5	0.866228	18.5766
L299	1	0	7	119	20	14.1233	4.5	1	9	0	-0.6	23.75	1.1875	15.3447
L300	0	0	7	119.2	21.2	14.9205	0	1	9	0	5.3	21	0.990566	17.5317
L301	0	0	7	119.5	20.4	14.2855	0	1	9	0	-1.9	25.25	1.23775	10.634
L302	1	0	12	160.7	77.9	30.1652	2	1	8	0	2.6	72.75	0.93389	8.88678
L303	1	0	11	156.9	38.4	15.5986	13	1	9	0	-8.3	52.5	1.36719	2.98382
L304	0	0	12	145.9	37.3	17.5226	1.5	3	8	0	16.9	37.25	0.99866	16.2561
L305	0	0	12	152.4	37.4	16.1028	6	3.5	8.5	0	7.5	40	1.06952	17.0467
L306	1	0	12	173.2	54	18.0011	11	1.5	8	0	-1.3	54.25	1.00463	11.3869
L307	0	0	12	156.1	36	14.774	0	3	8.5	0	2.4	31.75	0.881944	16.8455
L308	1	0	7	122.6	25.9	17.2313	1.5	2.5	9	0	6.2	25	0.965251	13.0929
L309	1	0	7	115.9	20.1	14.9634	3	2	8.5	0	4.8	31.5	1.56716	18.5648
L310	1	0	7	125.4	25	15.8981	12	2	9.5	0	0.9	29.5	1.18	12.6954
L311	1	0	12	143.4	36.4	17.7012	0	1.5	8	1	-5.1	37.25	1.02335	15.6405
L312	1	1	12	149.8	33.5	14.9287	0	2	8	8	-12.3	29	0.865672	11.7802
L313	0	0	7	123.1	25.1	16.5637	4.33333	1	10	0	8.8	20.5	0.816733	20.4612
L314	0	0	7	124.9	25.6	16.4102	1	3	9	0	19.1	30.5	1.19141	20.7179
L315	0	0	7	121.4	20.6	13.9775	6.5	2	9	0	6.4	32.25	1.56553	15.8474
L316	0	0	10	142.7	32.3	15.8619	13	1	8.5	0	9	36.25	1.12229	16.6896
L317	0	0	7	129.4	28.2	16.8415	1	1	9	0	8	21.25	0.753546	21.7766
L318	1	0	7	116.7	21.3	15.64	0	1.5	9	0	11.7	38.25	1.79577	7.55185
L319	0	0	7	127.3	27.6	17.0315	2	2	8.5	0	13.6	31	1.12319	18.5349
L320	0	0	10	149.4	37.5	16.8008	16	5	9	0	2	26.75	0.713333	10.1082
L321	0	0	11	148.2	42.8	19.4871	6	0.5	9	0	1.3	29.75	0.695093	13.7527
L322	0	0	10	139.4	28.2	14.5119	4	2	8	0	4.4	40	1.41844	18.5431
L323	1	0	10	145.5	36.1	17.0522	7	1	8	0	5.2	41.5	1.14958	18.7667
L324	0	0	10	136.6	29	15.5416	5	1	8	0	16.2	39	1.34483	16.0865
L325	1	1	11	138.7	29.3	15.2305	14.5	1	8.5	3.5	-4.7	51.75	1.76621	11.0551
L326	0	0	11	149.9	37.2	16.5554	8.5	3	9	0	10.3	46.5	1.25	15.2882
L327	1	0	11	139.3	29.7	15.3057	7	1.5	9.5	0	7.4	34.5	1.16162	12.8681
L328	0	0	10	132.1	27	15.4724	1	1	9	0	16.6	33.5	1.24074	16.4556
L329	0	0	10	134.2	25.4	14.1036	4	1	8	0	22.2	32.75	1.28937	18.8403
L330	0	0	10	136	27	14.5978	8	1	9	0	10.7	41.25	1.52778	23.7162
L331	1	0	11	158.3	40.7	16.2417	5	1	8.5	0	-10.5	36.25	0.890663	9.95437
L332	1	0	9	135.9	28.6	15.4856	15	1	9	0	8	51	1.78322	3.94716
L333	1	0	10	139.2	32.1	16.5663	7	1	8	0	-2.8	34.5	1.07477	16.0132
L334	0	1	11	152.5	43.6	18.7476	5	1	9	4	-7.1	41.75	0.957569	18.7731
L335	1	0	6	119.1	21	14.8046	5	3	10	0	2.8	26.25	1.25	18.5722
L336	1	0	9	141.7	28.1	13.9948	3.5	2	9	0	-8.1	53.5	1.90391	20.5714
L337	0	0	11	147.8	35.1	16.0679	16	2	8	0	5.2	31.25	0.890313	18.1128
L338	1	0	10	136.4	28.1	15.1035	16	2	9	0	-0.5	50.25	1.78826	8.40665
L339	1	0	9	133.5	27.4	15.374	0	1	8.5	0	6.9	31.75	1.15876	13.7276
L340	1	0	10	143.2	33.1	16.1414	5	1	8	0	6.6	33	0.996979	20.3908
L341	0	0	9	130.4	25	14.7023	9	2	8	0	15.2	33.5	1.34	14.2543
L342	1	0	6	118.3	20.1	14.3624	7	2.5	8	0	6.7	34.5	1.71642	9.27284
L343	0	0	7	119.5	25.8	18.0669	1	3	9	0	6.7	27.25	1.0562	19.4706
L344	0	0	10	142.8	33.7	16.5262	2.5	2	9	0	2.2	39.5	1.17211	16.328
L345	0	0	10	142.5	34.3	16.8914	0.133333	1.5	9	0	12.7	49	1.42857	9.65685
L346	1	0	7	116.3	22.3	16.4871	2	2.5	9.5	0	7.7	25	1.12108	21.4283
L347	0	0	6	118.2	19.3	13.8141	12	2.5	11	0	8.4	25.5	1.32124	13.9798
L348	0	0	7	127.5	26.2	16.1169	9.5	0.5	9.5	0	2	34.25	1.30725	23.8334
L349	0	0	10	144.2	33.3	16.0145	1.5	2	9	0	15.8	26.25	0.788288	24.3445
L350	1	1	9	143.6	29.5	14.3058	5	2	8	3	1.5	41	1.38983	15.7777
L351	1	0	9	134.9	26.8	14.7269	13	1.5	9.5	0	2.9	33	1.23134	13.6693
L352	1	0	9	127.3	25.9	15.9824	6	2	9	0	10.2	41.25	1.59266	12.8224
L353	0	0	7	127.2	27.2	16.811	4	1	9	0	12.5	26.75	0.983456	20.1709
L354	0	0	6	112.3	21.1	16.731	11	1.5	9	0	6.2	22.5	1.06635	21.4953
L355	1	0	6	119.9	20.6	14.3294	2	1	8	0	1.9	23.75	1.15291	14.7694
L356	1	0	7	121.7	20.3	13.7061	4	2	9	0	3.2	22.75	1.12069	12.621
L357	1	0	6	121.4	22.5	15.2667	5	1	9	0	-0.1	27.75	1.23333	13.1221
L358	0	0	8	134	25.8	14.3685	1	1.75	9.25	0	8.4	39.25	1.52132	20.7521
L359	1	0	6	110.5	19.1	15.6426	17	2	8	0	6.8	23	1.20419	15.721
L360	1	0	6	119.3	29	20.3759	6	3	8.5	0	-1.1	29.75	1.02586	21.6039
L361	1	0	7	120	21.5	14.9306	4.5	1.5	9.5	0	4.5	30.5	1.4186	16.1533
L362	0	0	7	123.7	23.1	15.0964	1.5	3	9.5	0	8.5	28.5	1.23377	9.34114
L363	1	0	7	119.8	20.6	14.3534	8	2.5	9	0	3.6	28	1.35922	12.7844
L364	1	0	6	107.5	17	14.7107	2	1	9	0	3.5	20	1.17647	9.90756
L365	1	0	7	118.9	21	14.8544	22	1.5	10	0	-1.7	28.25	1.34524	14.6858
L366	0	1	7	125.9	24.2	15.2674	6	3.5	9.5	3.7	1.7	29	1.19835	22.8768
L367	1	0	7	118.6	22.2	15.7828	1.83333	1.5	9	0	4.3	21.25	0.957207	24.7747
L368	0	0	7	115.2	25	18.838	1	2	9.5	0	2.1	22	0.88	13.464
L369	0	0	8	126.2	25.9	16.2623	7	4	9	0	2.8	22.75	0.878378	19.029
L370	1	1	12	157.2	39.6	16.0247	2	4	8	7	-3.2	56.25	1.42045	12.5897
L371	1	0	12	153.5	39.9	16.9339	0	2	8	0	3.7	27.5	0.689223	4.81014
L372	1	0	8	128	31.3	19.104	3	3	9	0	-3.3	23.25	0.742812	12.7384
L373	0	0	11	147	34.5	15.9656	4.5	2	6.5	0	17.6	55.75	1.61594	9.53948
L374	0	0	12	152.6	42.9	18.4225	8	4	7	2	7.6	51	1.18881	11.6943
L375	1	0	12	141.8	44.4	22.0816	0	0	7.5	0	-7.5	54.25	1.22185	8.44795
L376	1	0	8	133.5	25.9	14.5324	4	2	9.5	0	11.5	30.75	1.18726	13.1381
L377	1	0	12	158.3	56.6	22.5868	11.5	2	8	0	0	50	0.883392	17.0438
L378	1	1	8	128	26.3	16.0522	4.5	0.5	9	4	4.1	35.5	1.34981	8.68794
L379	0	1	12	142.4	38.3	18.8877	0.833333	1	9.5	6	0.2	31.5	0.822454	7.88504
L380	0	0	11	150	44.3	19.6889	1	1	8.5	0	10.9	47.8	1.07901	14.2032
L381	0	0	10	143.8	34.2	16.539	7	2	9	0	1	46.5	1.35965	7.69129
L382	1	0	11	148.5	36.6	16.5969	0.5	2	8	0	3.7	48.25	1.31831	11.3369
L383	0	0	12	150.8	42.6	18.733	11	1	8	0	4.7	63.5	1.49061	16.363
L384	1	0	11	149	38.8	17.4767	4	2	9	0	8.7	47	1.21134	11.1736
L385	0	0	9	127.5	22.8	14.0254	4	0.5	10	0	13.1	31	1.35965	26.963
L386	0	0	12	149.8	41	18.2709	1.16667	0.8	8	0	10	43	1.04878	14.9072
L387	1	0	11	163.7	59	22.0168	0.833333	5	8	0	-6.5	51	0.864407	15.1304
L388	0	0	9	126.3	30.1	18.8695	2	2	10	0	10.4	39.5	1.31229	21.0335
L389	0	0	10	136	34.2	18.4905	1	1	9.25	0	-3.3	31.25	0.913743	7.57706
L390	0	0	9	140.5	30.8	15.6026	6.5	2	9	0	6.4	47.75	1.55032	18.5511
L391	1	1	12	145.1	45.7	21.7061	9.5	1.5	8.5	3	15.8	76.75	1.67943	12.5887
L392	1	0	12	143	36.8	17.996	0	2	9	0	10	49.75	1.3519	16.092
L393	1	0	12	160.3	54.9	21.3651	2	4	7.5	0	1.9	61	1.11111	11.4706
L394	1	0	9	125.7	25.4	16.0755	1	1	9.5	0	1.2	28.75	1.13189	15.3886
